# Supplementary material for: B-Helper Neutrophils in Regional Lymph Nodes Correlate with Improved Prognosis in Patients with Head and Neck Cancer
Source: Cancers (Basel). 2021 Jun 21;13(12):3092. doi: 10.3390/cancers13123092 (PMC8234083; doi:10.3390/cancers13123092)
Supplement: Supplementary file 1 [file cancers-13-03092-s001.zip]

Archive with 1 entries (1 files):
- cancers-1193551-supplementary.pdf
